# Supplementary material for: Aged G Protein-Coupled Receptor Kinase 3 (Grk3)-Deficient Mice Exhibit Enhanced Osteoclastogenesis and Develop Bone Lesions Analogous to Human Paget’s Disease of Bone
Source: Cells. 2023 Mar 23;12(7):981. doi: 10.3390/cells12070981 (PMC10093054; doi:10.3390/cells12070981)
Supplement: Supplementary file 1 [file cells-12-00981-s001.zip]

Archive with 1 entries (1 files):
- cells-2235773-supplementary.pdf
